# Supplementary material for: Knowledge, attitudes, and practices (KAPs) regarding tick-borne rickettsial disease among medical staff in endemic areas of China
Source: PeerJ. 2024 Jun 18;12:e17562. doi: 10.7717/peerj.17562 (PMC11192025; doi:10.7717/peerj.17562)
Supplement: Supplemental Information 3 [file peerj-12-17562-s003.xlsx]

## Sheet: Sheet1
sex	age	Educational level	Unit level	Department	Years of service	career	title	Have you received any training	Knowledge score	Attitude score	Behavior score
1	3	4	1	5	2	1	2	2	5	35	35	75
2	3	1	3	5	3	1	2	2	5	35	35	75
2	3	1	1	5	3	1	2	2	5	35	35	75
2	2	3	1	7	1	3	1	1	5	35	35	75			Table 3 Variable Assignment Table
1	3	2	1	5	3	1	1	2	3	28	25	56			Variable	assignment
1	3	3	1	5	3	1	4	1	5	35	34	74			Gender	Male=1；Femal=2
2	2	3	1	7	1	3	2	2	1	24	24	49			Age group（year）	＜30=1；30-40=2；＞40=3
1	3	1	1	5	3	1	2	1	6	35	35	76			Department	Infectious diseases department=1；Public health department=2；Laboratory department=3；Outpatient and emergency department=4；Internal medicine=5；Surgery=6；Other=7
1	3	3	1	5	2	1	3	2	5	35	35	75			Professional title	No professional title=1；Primary=2；Intermediate=3；Subtropical high and above=4
2	1	2	1	3	1	2	2	2	5	24	21	50			Level of education	Technical secondary school and below=1；Junior college=2；Undergraduate=3；Postgraduate or above=4
1	3	2	1	5	3	1	2	1	3	30	33	66			Years of experience	＜10=1；10-20=2；＞20=3
1	3	1	1	5	3	1	2	1	5	35	35	75			Occupation	Clinician=1；nurse=2；Inspection personnel=3；Public health doctor=4；Other=5
1	1	1	1	2	1	2	2	1	7	35	35	77			Training provided	Yes=1；No=2
2	3	2	1	5	3	1	2	1	6	35	35	76
1	3	2	1	7	3	1	2	1	5	35	35	75
2	2	2	1	7	1	3	1	1	5	35	35	75
2	3	2	1	6	1	1	2	1	4	28	28	60
2	1	3	1	7	1	3	2	1	6	28	29	63
2	2	3	1	7	2	3	2	1	6	35	34	75
1	3	2	1	5	2	1	2	1	6	29	28	63
2	1	2	1	3	1	2	2	2	6	32	35	73
1	1	3	1	7	1	3	2	2	4	27	29	60
1	3	3	1	5	3	1	3	2	2	28	24	54
2	1	2	1	2	1	2	1	1	4	35	35	74
2	1	2	1	5	1	2	2	1	6	35	35	76
2	2	3	1	4	1	2	3	2	6	34	35	75
1	3	3	1	5	2	1	3	1	6	35	35	76
2	1	2	1	5	1	2	2	1	6	35	35	76
1	3	3	1	5	3	1	3	1	5	35	35	75
1	3	1	1	5	3	1	1	1	5	35	35	75
2	3	1	1	5	3	1	3	2	5	34	35	74
1	3	3	1	5	2	1	3	1	4	31	26	61
1	3	2	1	6	3	3	1	1	6	28	28	62
1	2	2	1	7	2	1	1	1	6	28	28	62
2	1	2	1	5	1	2	2	1	5	35	35	75
1	1	3	1	4	1	1	2	2	4	35	35	74
1	2	3	1	2	1	3	1	2	3	35	35	73
2	1	3	1	4	1	3	2	1	5	35	35	75
1	1	3	1	6	1	1	2	1	6	35	35	76
1	2	3	1	5	2	1	3	1	5	35	35	75
1	1	2	1	7	1	1	1	2	4	28	28	60
1	1	3	1	7	1	3	2	1	7	34	30	71
1	2	3	1	2	1	1	1	2	5	35	35	75
2	1	2	1	7	1	1	1	2	6	33	35	74
2	1	3	1	4	1	2	2	2	5	35	35	75
1	2	3	1	5	2	1	2	1	3	35	35	73
1	3	1	1	5	3	1	2	2	3	28	28	59
2	3	2	1	2	2	3	1	2	5	35	35	75
2	2	3	1	5	2	1	2	1	5	11	7	23
2	3	2	1	6	3	1	2	2	4	28	28	60
1	3	2	1	4	3	1	2	1	6	35	35	76
1	3	2	1	5	3	1	2	1	4	35	35	74
1	3	2	1	5	3	1	2	1	5	35	35	75
1	3	2	1	5	3	1	2	2	5	35	35	75
2	3	1	1	4	3	1	2	1	5	28	28	61
1	3	2	1	5	3	1	1	1	3	28	28	59
1	2	1	1	2	2	1	2	1	7	34	35	76
1	3	2	1	5	3	1	2	1	7	28	28	63
1	3	1	1	5	3	1	2	1	6	28	28	62
1	3	2	1	5	3	1	2	1	5	28	28	61
1	3	2	1	7	3	1	2	1	5	35	35	75
2	3	1	1	7	3	1	1	2	4	28	28	60
1	3	2	1	5	2	1	2	1	4	35	34	73
1	1	3	1	7	1	3	1	1	6	35	35	76
1	3	3	1	5	2	1	2	1	4	33	34	71
2	3	1	1	7	1	3	1	2	3	29	28	60
2	3	2	1	4	3	1	1	2	5	25	28	58
2	1	2	1	4	1	2	1	1	6	35	35	76
2	3	2	1	3	2	3	2	2	5	28	28	61
1	1	1	1	5	1	1	1	1	6	28	28	62
1	3	3	3	6	3	1	3	2	4	35	35	74
1	3	2	1	7	3	3	2	1	3	28	28	59
2	3	2	1	2	3	1	2	1	7	35	35	77
1	3	1	1	2	3	3	2	1	5	30	35	70
1	3	3	3	5	3	1	2	1	6	35	35	76
2	3	3	1	5	2	2	3	1	3	30	33	66
1	3	2	1	4	2	1	2	1	4	26	24	54
2	3	3	1	7	1	1	2	1	5	31	29	65
2	3	3	1	7	2	1	3	1	5	32	31	68
2	1	2	1	7	1	3	2	1	5	31	30	66
1	2	3	3	4	2	1	2	1	4	23	28	55
1	1	3	1	4	1	3	1	2	4	28	28	60
1	3	2	1	5	3	1	2	1	5	32	34	71
1	3	1	1	4	3	1	1	1	4	28	28	60
2	2	3	1	2	2	2	3	1	4	32	34	70
2	1	3	1	4	1	2	2	1	5	26	28	59
2	3	2	1	7	2	1	1	1	3	27	28	58
1	3	2	1	4	3	1	2	1	5	33	35	73
1	3	2	1	2	3	1	2	1	4	30	29	63
1	3	1	1	5	3	3	2	1	5	28	28	61
1	3	2	3	2	3	1	3	1	5	34	33	72
1	3	2	3	7	3	1	4	1	4	33	35	72
1	3	1	1	4	3	1	2	1	6	34	30	70
2	2	3	1	6	2	1	3	1	5	30	30	65
2	2	3	1	6	2	2	3	1	6	35	34	75
1	3	1	1	4	3	1	2	1	6	35	34	75
2	2	3	1	6	1	2	2	1	5	35	35	75
2	1	3	3	5	1	1	2	1	6	32	31	69
1	3	1	1	7	3	1	1	1	4	27	32	63
2	3	2	1	3	3	3	2	1	4	23	26	53
2	3	2	1	7	3	3	3	1	2	28	28	58
2	3	3	3	7	3	2	3	1	6	35	35	76
1	3	1	3	5	3	1	2	1	5	35	35	75
1	3	1	1	5	3	1	2	1	4	35	35	74
1	1	2	1	5	1	1	1	2	4	35	35	74
2	1	2	3	6	1	2	2	1	7	35	35	77
2	1	2	1	6	3	1	1	2	5	26	28	59
1	2	3	3	5	2	1	4	2	6	35	35	76
1	1	2	1	6	1	1	1	2	4	34	35	73
1	3	3	3	5	2	1	4	1	4	28	27	59
2	2	3	3	5	2	1	3	1	6	31	35	72
1	1	2	1	5	1	1	1	1	4	35	35	74
1	1	2	1	6	1	1	2	2	4	28	28	60
2	3	3	3	6	2	2	3	1	5	35	35	75
2	2	3	3	6	2	2	3	1	4	35	35	74
2	1	2	1	6	1	1	1	2	6	26	28	60
2	1	3	3	7	1	2	2	1	6	35	35	76
2	2	3	3	5	2	1	3	1	6	35	35	76
1	2	3	3	5	1	1	3	1	5	35	35	75
1	3	3	3	5	3	1	2	1	5	31	35	71
2	1	3	3	6	1	2	2	2	5	35	35	75
2	3	2	3	5	3	1	2	1	5	26	28	59
2	2	3	3	5	1	1	3	1	5	32	35	72
2	1	3	3	6	1	2	3	1	7	35	35	77
2	1	3	3	4	1	2	1	2	6	28	28	62
1	2	2	3	5	2	2	2	1	5	35	35	75
2	3	2	3	5	3	1	2	1	5	35	35	75
2	2	3	3	5	2	2	2	1	5	35	34	74
2	2	3	3	5	2	2	3	1	4	27	33	64
1	2	3	3	5	2	1	4	1	5	29	34	68
1	1	3	3	2	1	3	2	2	6	33	30	69
2	3	3	3	5	3	2	3	1	5	29	28	62
1	3	3	3	1	3	1	4	1	5	31	35	71
1	1	2	1	6	1	1	1	2	1	26	28	55
1	2	3	3	4	1	1	3	1	5	35	35	75
2	2	3	3	1	2	2	3	1	5	28	30	63
2	1	2	3	7	2	2	3	1	7	35	35	77
2	3	3	3	7	2	2	3	1	6	28	28	62
2	2	3	3	4	2	2	3	1	6	29	28	63
1	2	3	3	1	1	1	3	1	5	28	33	66
2	1	3	3	6	1	2	2	1	5	35	35	75
1	2	3	3	5	1	1	2	1	5	35	35	75
2	3	1	1	5	3	1	2	1	5	35	35	75
2	3	1	3	5	3	1	2	1	6	35	33	74
2	3	3	3	5	3	2	4	1	6	35	35	76
1	2	3	3	5	1	2	2	1	4	35	35	74
2	2	3	3	4	1	2	2	2	6	26	28	60
2	1	3	3	7	1	2	3	1	4	35	35	74
2	2	3	3	5	1	1	3	1	5	32	34	71
2	1	2	3	7	1	2	2	1	4	35	35	74
1	2	3	3	1	1	1	3	1	6	32	34	72
2	2	3	3	6	2	2	3	1	5	28	34	67
1	3	2	4	5	3	1	2	2	3	27	26	56
2	1	3	3	6	1	2	2	1	3	35	35	73
2	1	3	3	6	1	2	3	1	2	35	35	72
1	3	2	3	5	3	1	2	2	5	35	35	75
2	2	3	4	4	2	2	3	1	6	35	35	76
1	3	1	1	5	3	1	2	1	6	33	31	70
2	3	3	3	4	3	2	3	1	5	35	35	75
2	2	3	3	4	1	2	2	1	5	35	35	75
2	1	2	3	6	1	2	2	2	5	34	35	74
2	1	4	3	6	1	1	3	2	6	33	31	70
1	1	3	3	6	1	2	2	1	5	35	35	75
2	3	2	3	4	3	2	4	1	5	35	35	75
1	3	2	3	5	3	1	2	1	6	33	35	74
2	2	3	3	7	2	2	3	1	6	35	35	76
1	3	1	1	5	3	1	1	1	3	29	30	62
1	3	2	3	5	3	1	2	2	5	27	28	60
1	3	2	1	4	2	1	2	1	4	26	28	58
2	3	2	1	6	3	1	2	1	5	28	29	62
2	1	2	4	5	1	2	2	1	6	35	35	76
1	3	2	1	5	3	1	2	1	4	30	28	62
2	2	3	3	4	2	2	4	1	6	35	35	76
1	3	1	1	5	3	1	2	1	5	35	35	75
2	3	3	3	5	3	2	3	1	5	35	35	75
1	3	2	1	7	3	1	1	1	4	35	35	74
2	2	3	3	5	2	2	2	1	5	35	35	75
1	1	3	3	5	1	1	2	1	6	35	35	76
2	1	2	3	6	1	2	2	1	6	35	35	76
2	2	3	3	5	2	2	4	2	6	35	35	76
2	1	3	3	6	1	2	2	1	7	35	35	77
2	1	3	3	6	1	2	2	1	5	35	35	75
1	3	1	1	2	3	3	1	1	5	28	28	61
1	3	1	1	5	3	1	2	2	5	26	25	56
1	3	2	1	5	3	1	2	1	4	35	35	74
1	3	1	1	5	3	1	2	1	4	29	28	61
1	2	1	1	4	2	1	1	1	3	26	23	52
1	1	3	4	5	1	1	2	2	3	32	29	64
2	1	3	4	6	1	1	1	1	5	35	35	75
2	1	3	4	1	1	2	2	2	5	35	35	75
2	1	2	4	6	1	2	2	1	4	28	28	60
2	3	2	4	1	2	2	2	1	3	17	28	48
1	1	3	4	7	1	1	1	2	4	35	35	74
1	1	3	4	6	1	1	1	2	3	30	35	68
2	2	3	4	4	2	2	3	1	3	26	27	56
2	2	2	4	4	2	2	2	2	5	27	28	60
2	2	3	4	7	3	2	3	1	5	35	35	75
2	1	3	4	5	1	2	2	2	7	35	35	77
2	3	2	4	7	3	2	3	1	5	29	28	62
2	2	3	4	6	2	2	3	1	5	28	28	61
2	2	3	4	6	2	2	3	2	6	35	35	76
1	1	3	4	6	1	1	1	2	5	35	35	75
2	1	2	4	6	1	2	2	1	5	28	28	61
2	1	2	4	1	1	2	2	1	5	28	28	61
2	1	2	4	4	1	2	1	2	4	30	28	62
2	2	3	4	4	2	2	2	1	3	28	28	59
1	1	3	4	7	1	1	1	2	5	33	25	63
2	1	3	3	5	1	1	2	2	5	35	35	75
2	2	3	4	1	1	2	2	2	4	28	33	65
1	1	3	4	6	1	1	1	2	5	30	26	61
1	2	3	4	4	2	1	4	1	4	29	30	63
2	2	2	4	1	2	2	2	1	3	26	33	62
2	1	3	4	1	1	2	2	1	5	35	35	75
2	3	3	4	5	3	2	3	1	5	28	28	61
1	1	3	4	5	1	1	1	2	5	35	35	75
2	2	2	4	4	1	2	2	1	6	29	28	63
2	1	2	4	4	1	2	1	2	5	33	35	73
2	2	3	4	1	2	2	3	1	4	34	35	73
1	2	3	4	6	2	1	3	1	5	34	34	73
2	2	3	4	7	1	1	2	2	4	26	32	62
2	2	3	4	4	2	2	3	2	3	27	25	55
2	2	3	4	5	2	2	3	2	3	28	28	59
2	2	3	4	4	2	2	3	2	5	35	35	75
2	1	2	4	4	1	2	1	2	6	28	28	62
2	1	3	4	1	1	1	1	1	6	35	35	76
2	1	3	4	5	1	1	1	2	4	32	32	68
2	2	3	4	4	2	2	2	2	5	35	35	75
2	3	3	4	4	3	2	3	1	5	28	28	61
2	3	3	4	1	3	2	4	1	6	34	35	75
2	1	3	4	1	1	2	2	2	2	33	32	67
2	2	3	4	4	2	2	2	1	5	28	28	61
2	2	3	4	4	2	2	3	1	6	28	28	62
1	2	3	4	6	1	1	2	1	7	30	28	65
1	2	3	4	6	1	1	2	1	6	35	35	76
2	3	2	4	6	3	2	3	1	3	28	27	58
2	2	3	4	1	2	2	3	2	3	33	33	69
2	1	3	4	4	1	2	2	2	6	32	34	72
2	3	2	4	4	3	2	3	1	7	28	28	63
2	3	3	4	5	3	2	3	1	4	31	30	65
2	2	3	4	6	2	2	3	2	4	28	28	60
1	2	3	4	5	1	1	2	2	3	35	35	73
2	2	3	4	6	2	2	3	1	5	28	28	61
2	2	3	4	1	2	2	3	1	6	35	35	76
2	3	2	4	4	3	2	3	1	6	34	35	75
2	3	2	4	1	3	2	3	1	4	26	28	58
2	1	3	4	4	1	2	2	1	4	30	26	60
1	3	2	4	1	3	1	3	1	5	35	35	75
2	3	2	4	5	3	2	3	1	5	28	28	61
2	1	2	4	4	1	2	1	2	6	35	34	75
2	3	2	4	4	3	2	3	1	5	31	35	71
2	1	3	4	4	1	2	2	2	5	29	28	62
2	3	2	4	6	3	2	3	2	3	34	34	71
2	3	2	4	4	3	2	3	1	5	28	28	61
2	2	3	4	4	2	2	3	2	4	33	33	70
2	2	3	4	5	2	2	3	1	5	35	29	69
2	3	2	4	1	3	2	3	1	5	35	35	75
1	2	3	4	6	1	1	2	1	5	35	35	75
2	2	3	4	6	1	1	2	1	5	30	28	63
2	2	3	4	4	2	2	3	1	6	27	28	61
1	2	3	4	1	2	1	3	1	6	30	27	63
2	2	3	4	5	2	2	4	1	4	31	26	61
1	3	3	4	1	3	1	3	1	6	26	28	60
2	3	1	4	4	3	2	3	1	3	29	28	60
2	1	2	4	4	1	2	2	2	4	27	28	59
2	3	3	4	5	3	2	4	1	1	27	28	56
2	1	3	4	4	1	2	2	2	5	35	35	75
2	2	3	4	1	2	2	3	1	6	30	34	70
2	2	3	4	4	2	2	2	1	3	27	27	57
1	1	3	4	6	1	1	2	1	6	34	35	75
2	3	3	4	7	3	2	4	1	5	28	31	64
2	2	3	4	4	2	2	3	1	3	28	29	60
1	1	2	4	1	1	1	2	1	6	35	35	76
2	2	3	4	4	2	2	3	1	5	27	28	60
1	3	3	4	1	3	1	4	1	6	32	31	69
1	1	3	4	6	1	1	1	1	5	31	34	70
2	2	3	4	4	2	2	4	1	5	30	32	67
1	1	3	4	1	1	1	1	2	6	32	34	72
1	1	3	2	3	1	3	1	2	5	35	35	75
1	2	3	2	7	1	3	1	2	3	33	35	71
2	1	3	2	3	1	3	2	2	5	28	35	68
2	1	3	2	7	1	1	1	2	4	33	35	72
2	1	3	2	2	1	1	2	1	5	28	28	61
1	2	3	2	6	1	1	1	1	7	28	28	63
2	1	3	2	3	1	3	2	2	6	28	28	62
1	1	3	2	6	1	1	2	2	4	35	34	73
2	1	3	2	3	1	3	2	2	4	28	27	59
1	3	2	2	7	3	1	1	1	5	29	26	60
2	3	2	2	3	3	3	2	1	4	29	28	61
2	2	3	2	7	1	1	3	1	5	33	35	73
1	2	3	2	3	1	3	3	2	5	28	28	61
1	3	3	2	2	3	1	2	1	7	35	34	76
2	1	3	2	6	1	1	2	1	5	28	29	62
2	1	3	2	7	1	3	1	1	6	35	35	76
1	3	2	2	2	3	1	2	2	6	28	27	61
2	3	1	2	7	3	2	3	2	6	28	27	61
2	1	3	2	2	1	1	2	1	5	35	35	75
1	2	3	2	2	1	1	2	1	9	33	32	74
1	2	3	2	2	2	3	1	1	5	28	28	61
2	1	1	3	6	1	2	2	2	1	22	17	40
2	1	3	3	4	1	2	2	1	4	31	30	65
2	1	1	3	6	1	2	2	2	3	35	35	73
2	1	1	3	5	1	2	1	2	2	35	35	72
2	1	1	3	5	1	2	1	2	3	35	35	73
2	2	3	3	6	2	2	3	2	5	25	28	58
2	1	1	3	6	1	2	2	2	3	17	21	41
2	1	1	3	7	1	2	1	1	6	34	33	73
2	1	2	3	4	1	2	1	1	5	35	35	75
2	3	2	3	6	3	2	3	1	3	35	35	73
2	2	3	3	4	2	2	2	1	6	35	35	76
1	2	3	3	7	1	3	2	2	6	28	28	62
2	1	2	3	6	1	2	2	2	5	25	28	58
2	1	3	3	5	1	1	2	1	5	35	35	75
2	1	1	3	5	1	2	1	2	6	35	35	76
2	2	3	3	7	2	2	2	1	6	35	35	76
1	3	2	3	7	3	1	4	1	4	30	35	69
1	1	3	3	5	1	1	1	1	4	35	32	71
2	2	3	3	4	2	2	3	2	4	27	28	59
1	3	3	3	6	3	1	4	2	5	28	26	59
2	3	2	3	6	2	2	4	1	5	35	35	75
2	3	3	3	4	3	2	4	1	4	35	35	74
2	1	3	3	6	1	2	2	2	5	34	35	74
2	2	2	3	6	2	2	3	2	5	26	25	56
2	2	3	3	6	1	2	3	2	6	29	33	68
1	3	3	3	6	3	1	3	1	4	35	34	73
2	2	3	3	7	2	2	3	2	4	32	28	64
1	3	3	3	7	2	1	4	1	5	28	27	60
2	1	1	3	4	1	2	1	1	4	31	32	67
2	2	3	3	6	2	2	3	2	4	28	26	58
2	2	3	3	7	2	2	3	1	4	35	34	73
2	1	2	3	5	1	2	2	2	5	31	29	65
2	2	3	3	4	2	2	4	1	7	35	35	77
2	3	3	3	4	3	2	4	1	6	29	34	69
2	1	1	3	6	1	2	1	1	4	34	33	71
2	2	3	3	5	2	2	3	1	6	32	33	71
2	1	1	3	4	1	2	2	2	3	35	35	73
1	3	3	3	3	3	3	4	1	6	28	32	66
2	1	3	3	7	1	3	2	1	5	35	35	75
1	2	3	3	7	2	1	3	1	5	28	28	61
2	2	2	3	5	2	2	2	1	6	28	31	65
2	2	3	3	6	1	2	2	2	4	32	31	67
2	2	3	3	5	2	2	2	2	5	29	27	61
2	1	2	3	4	1	1	1	1	2	35	35	72
1	3	3	3	4	3	1	4	1	4	28	27	59
2	1	2	3	4	1	2	2	1	4	31	30	65
2	1	3	4	5	1	1	1	2	5	28	27	60
2	3	2	3	4	3	2	3	1	5	26	28	59
1	3	3	3	7	3	3	3	1	5	32	35	72
2	3	3	3	6	3	2	4	1	5	34	35	74
2	3	3	3	6	3	1	4	2	4	26	28	58
2	1	1	3	7	1	2	1	1	4	35	35	74
2	1	2	4	7	1	2	2	1	5	26	28	59
2	1	1	3	7	1	2	1	1	3	35	35	73
2	3	3	3	1	3	2	3	2	5	30	34	69
2	3	2	3	1	3	2	3	2	2	26	31	59
2	3	3	3	5	3	2	4	1	6	32	34	72
1	1	3	3	7	1	3	1	2	4	35	35	74
2	1	2	3	4	1	2	2	1	3	35	35	73
2	1	1	3	6	1	2	1	1	4	35	35	74
2	1	1	3	5	1	2	1	2	6	31	28	65
2	1	1	3	5	1	2	1	2	6	31	31	68
1	3	4	3	5	2	1	4	1	6	35	35	76
2	1	1	3	4	1	2	1	2	6	31	28	65
2	1	1	3	4	1	2	1	1	4	31	31	66
2	2	3	3	5	2	1	3	1	5	34	35	74
2	2	2	3	4	1	2	2	2	4	29	28	61
2	1	1	3	5	1	2	1	2	6	31	30	67
2	3	2	3	2	3	1	3	1	4	35	32	71
2	1	2	3	4	1	2	1	1	4	35	35	74
2	1	2	3	4	1	2	1	1	4	35	35	74
2	2	3	3	5	2	2	3	2	6	30	30	66
2	3	3	3	6	3	2	4	1	4	33	34	71
2	1	2	3	4	1	2	1	1	5	35	35	75
1	2	3	3	4	1	1	3	1	3	35	35	73
1	3	3	3	5	2	1	3	2	5	27	26	58
1	2	3	3	5	1	1	2	1	6	30	34	70
2	1	3	3	5	1	1	2	1	5	35	33	73
2	1	1	3	5	1	2	1	1	5	27	28	60
2	2	3	3	6	1	1	2	1	4	35	35	74
2	1	1	3	7	1	2	1	1	5	26	28	59
1	3	3	3	6	2	1	3	1	5	29	30	64
2	1	3	3	4	1	2	3	2	4	35	35	74
2	1	1	3	4	1	2	1	2	5	26	30	61
2	3	3	3	6	3	1	4	1	6	31	33	70
2	1	3	3	4	1	2	2	1	4	31	30	65
2	1	1	3	4	1	2	1	1	4	31	33	68
2	1	2	4	4	1	2	2	1	4	30	30	64
2	1	1	3	5	1	2	1	2	5	27	28	60
1	2	3	2	2	1	1	3	2	6	34	35	75
1	1	3	2	7	1	3	1	1	5	35	35	75
1	2	3	2	6	2	1	2	2	7	35	35	77
2	1	3	2	3	1	3	2	2	5	32	28	65
2	2	3	2	3	2	3	3	2	4	35	35	74
1	1	3	2	7	1	3	1	1	7	35	35	77
1	2	2	2	6	1	1	2	2	7	28	28	63
1	2	3	2	3	2	3	2	1	7	35	35	77
2	2	2	2	2	2	1	2	2	6	30	33	69
2	3	4	2	3	3	3	3	1	3	28	32	63
2	2	3	2	2	1	3	3	2	5	33	29	67
2	2	3	2	3	1	3	2	1	3	34	35	72
2	1	3	2	7	1	3	1	2	4	35	35	74
1	2	3	2	2	1	1	3	1	6	30	35	71
1	3	1	2	6	3	1	3	1	7	25	27	59
2	3	2	2	6	3	3	2	2	6	26	28	60
2	3	2	2	6	3	3	2	2	5	35	35	75
1	3	1	2	2	3	1	3	1	5	30	33	68
2	2	3	2	7	1	1	3	1	6	28	28	62
2	3	1	2	2	3	2	3	1	5	28	26	59
2	1	3	2	3	1	3	2	2	5	30	28	63
2	1	3	2	2	1	3	1	2	6	35	35	76
1	2	3	2	2	1	1	3	2	5	31	32	68
1	3	2	2	6	3	1	4	1	6	26	28	60
1	2	3	2	6	1	1	3	1	7	31	31	69
1	1	2	4	4	1	1	2	1	6	35	35	76
1	2	4	4	6	2	1	4	1	7	34	28	69
2	1	3	3	6	1	2	2	1	2	31	35	68
2	1	3	3	4	1	2	2	1	6	35	35	76
2	2	2	4	4	1	2	2	1	6	35	35	76
1	3	2	4	4	3	1	3	1	6	35	35	76
1	1	3	4	2	1	3	2	1	6	31	35	72
2	1	3	4	6	1	1	2	1	6	35	35	76
2	1	2	4	4	1	2	1	1	6	35	35	76
2	1	3	4	4	1	2	2	1	6	35	35	76
1	1	3	4	4	1	1	2	2	6	35	35	76
1	2	3	3	7	2	1	3	2	3	28	28	59
2	1	3	4	7	1	1	2	2	6	33	35	74
2	1	3	4	6	1	2	2	1	3	35	35	73
2	2	3	4	5	2	1	3	1	4	28	34	66
2	1	3	4	5	1	2	3	1	5	35	35	75
2	1	3	4	5	1	2	2	1	5	35	35	75
1	2	3	4	6	2	1	3	1	5	30	28	63
1	1	3	4	4	1	1	2	2	6	35	35	76
2	2	4	4	7	1	1	2	1	4	28	28	60
2	1	3	4	5	1	1	3	1	6	28	28	62
1	2	3	4	5	2	1	3	1	5	35	35	75
2	2	3	4	1	1	2	2	1	4	35	35	74
1	2	3	4	5	2	1	4	1	5	28	28	61
2	1	3	4	5	1	2	2	1	5	35	35	75
2	1	3	4	4	1	2	2	1	5	28	28	61
1	3	3	4	5	3	1	4	1	6	28	28	62
1	1	3	4	5	1	1	2	2	5	34	35	74
2	2	3	4	5	1	2	2	1	4	35	35	74
2	2	3	4	7	2	2	4	1	5	33	31	69
1	2	3	4	5	2	1	3	2	6	27	28	61
1	2	3	4	5	2	1	4	1	6	28	28	62
2	2	3	4	2	2	3	3	1	5	31	28	64
1	2	3	4	7	2	1	4	2	5	35	35	75
1	2	3	4	5	1	1	3	2	4	35	35	74
2	3	3	4	7	3	1	4	1	5	28	28	61
2	2	3	4	6	2	1	3	1	5	35	35	75
1	1	2	4	7	1	2	2	1	7	25	26	58
2	2	3	4	4	2	2	3	1	5	33	35	73
2	1	3	4	5	1	2	2	1	6	28	30	64
1	2	2	3	4	1	3	2	1	6	17	22	45
1	3	3	4	1	3	1	4	1	6	28	28	62
2	1	3	4	1	1	2	3	1	6	35	35	76
1	2	3	4	7	2	1	4	1	4	27	28	59
1	3	3	4	4	2	1	4	1	5	24	31	60
2	1	3	4	7	1	1	2	1	5	35	35	75
2	2	3	4	7	2	2	3	2	3	35	35	73
1	2	3	4	7	2	3	3	2	6	28	26	60
2	1	3	4	4	1	2	2	1	4	31	34	69
2	2	3	3	6	2	2	3	1	7	28	28	63
2	2	3	4	4	2	2	3	1	6	35	35	76
2	2	3	4	4	2	2	3	1	3	28	32	63
1	3	3	4	5	2	1	4	1	5	28	28	61
2	1	2	4	1	1	2	2	1	4	31	33	68
1	2	3	4	1	1	1	3	1	7	27	28	62
2	1	3	4	6	1	1	2	2	4	26	26	56
2	2	3	4	4	2	2	3	2	5	27	28	60
2	2	3	4	1	2	2	3	1	6	28	28	62
2	1	3	4	5	1	1	3	1	7	33	33	73
2	2	3	4	7	2	1	3	1	5	35	35	75
2	1	4	4	5	1	1	2	1	6	35	35	76
2	3	2	4	7	3	2	4	1	4	28	28	60
1	3	3	4	1	2	1	4	1	5	32	33	70
2	2	3	4	5	2	1	3	1	6	28	28	62
1	3	3	4	1	3	1	4	1	4	28	28	60
1	2	3	4	5	2	1	3	1	6	30	32	68
1	3	3	4	4	3	1	4	1	4	31	30	65
2	2	3	4	4	2	1	4	1	5	27	28	60
1	3	3	4	7	3	1	4	1	5	34	35	74
2	1	3	4	7	1	3	1	2	5	35	35	75
1	3	3	4	5	3	1	4	1	7	26	25	58
2	3	2	4	5	2	1	2	1	5	35	35	75
1	1	3	3	6	1	1	1	1	6	35	35	76
2	3	3	3	5	3	2	4	1	3	35	35	73
2	2	3	3	5	1	1	3	1	6	32	35	73
1	1	3	3	5	1	3	1	2	5	35	35	75
2	1	3	3	6	1	2	2	1	7	35	35	77
2	1	3	3	5	1	1	2	1	5	35	35	75
1	2	2	3	7	1	2	2	1	5	35	35	75
2	2	3	3	4	2	2	3	1	4	34	33	71
2	1	3	3	7	1	1	2	1	4	35	35	74
1	1	3	3	7	1	1	2	1	5	35	35	75
2	1	3	3	5	1	2	2	1	4	35	35	74
2	1	2	3	5	1	2	3	1	5	28	28	61
2	1	3	3	4	1	1	3	1	4	35	35	74
2	1	3	3	5	1	2	2	1	5	35	34	74
2	2	3	3	5	2	2	3	1	5	28	27	60
1	3	3	3	7	3	1	4	1	2	35	35	72
2	2	3	3	5	2	2	3	1	5	35	35	75
1	3	3	3	5	3	1	4	1	6	28	28	62
2	3	3	3	7	3	2	3	1	5	32	28	65
2	2	3	3	6	1	2	3	1	3	34	28	65
2	2	3	3	5	2	2	3	1	4	35	35	74
2	1	3	3	5	1	2	2	1	4	33	35	72
2	2	3	3	5	2	2	3	1	4	33	35	72
1	1	3	3	6	1	1	2	1	5	35	35	75
2	1	4	3	5	1	1	2	1	5	34	35	74
2	2	3	3	6	2	2	3	1	4	28	26	58
1	2	3	3	6	1	1	2	1	4	35	35	74
2	2	3	3	5	1	1	2	1	5	32	31	68
1	2	3	3	7	2	1	4	1	3	31	28	62
2	2	3	3	7	2	2	3	1	4	34	35	73
1	2	3	3	5	2	1	3	1	5	35	35	75
1	2	3	3	7	1	1	2	1	6	28	28	62
1	2	3	3	5	2	1	4	1	6	34	35	75
1	2	3	3	5	1	1	3	1	5	31	35	71
1	1	3	3	7	1	1	2	1	5	31	35	71
2	1	3	3	4	1	3	1	2	2	35	35	72
2	1	3	3	5	1	3	1	2	6	31	34	71
1	2	3	3	6	1	1	3	1	5	35	35	75
1	3	2	3	4	3	1	4	1	4	35	35	74
2	2	3	3	7	2	3	3	1	5	28	28	61
2	2	3	3	5	2	1	3	1	6	32	29	67
2	2	3	3	5	2	1	4	1	5	35	35	75
1	3	3	3	4	3	1	3	1	4	30	30	64
1	3	3	3	5	3	1	4	1	5	35	35	75
2	3	3	3	7	3	2	4	1	2	31	33	66
1	2	3	3	4	1	1	3	1	5	35	35	75
1	2	4	3	5	1	1	3	1	4	35	35	74
1	3	3	3	5	3	1	4	1	5	25	28	58
1	1	3	3	7	1	3	1	2	4	35	35	74
2	2	3	3	5	2	2	3	1	3	28	29	60
2	1	3	3	5	1	1	2	1	5	35	35	75
1	3	3	3	7	3	3	3	1	5	30	28	63
2	2	3	3	7	2	2	3	1	3	30	31	64
2	2	3	3	7	2	2	3	1	4	28	28	60
2	1	4	3	5	1	1	2	1	5	35	35	75
2	2	3	3	7	2	2	3	1	5	29	28	62
2	3	3	3	6	3	2	4	1	7	35	35	77
2	1	3	3	5	1	1	2	1	5	33	35	73
1	2	3	3	6	2	1	3	1	5	34	33	72
1	2	3	3	6	2	1	4	1	3	35	35	73
2	2	3	3	4	1	2	2	1	5	29	28	62
1	1	3	3	7	1	1	2	1	6	35	35	76
1	1	3	3	7	1	1	2	2	5	35	35	75
2	3	3	3	6	2	1	4	1	5	28	28	61
2	2	3	3	4	3	2	4	1	5	35	33	73
2	3	3	3	7	3	1	4	1	5	26	28	59
2	1	3	3	1	1	1	2	1	5	35	35	75
2	2	3	3	7	1	1	2	1	3	35	35	73
1	2	3	3	5	2	1	3	1	5	32	33	70
1	3	3	3	7	3	3	4	1	5	34	34	73
2	1	2	3	7	1	2	2	1	5	28	30	63
2	3	3	3	7	3	2	4	1	5	35	35	75
2	2	2	3	7	1	2	2	1	5	28	28	61
1	2	3	3	6	2	1	4	1	6	35	35	76
1	1	3	2	7	1	1	2	2	1	19	23	43
1	1	3	2	2	1	3	1	2	6	26	28	60
1	1	3	2	2	1	1	2	1	5	35	35	75
1	2	3	2	2	1	3	1	2	5	31	35	71
1	1	3	2	7	1	1	2	1	4	28	27	59
1	1	2	2	3	1	3	1	1	6	34	35	75
1	1	3	2	2	1	1	2	1	4	32	31	67
2	3	2	2	6	3	3	4	2	4	28	29	61
2	1	2	2	6	1	3	2	1	4	33	35	72
1	1	3	2	6	1	3	2	2	5	35	35	75
1	1	3	2	7	1	1	2	1	5	35	35	75
2	3	2	2	7	3	1	3	2	5	27	28	60
1	3	3	2	2	2	1	3	1	6	26	28	60
2	2	3	2	3	1	3	2	1	3	35	35	73
1	3	3	2	6	3	1	4	1	5	26	27	58
1	3	3	2	7	3	1	4	1	5	35	35	75
1	1	3	2	7	1	1	2	1	2	31	35	68
1	2	3	2	2	1	1	3	1	6	35	34	75
1	3	2	2	7	3	1	3	1	4	33	35	72
1	3	1	2	7	3	1	3	2	5	35	35	75
2	2	3	2	7	1	1	3	1	4	32	35	71
2	1	3	2	3	1	3	2	2	6	35	35	76
1	3	2	2	7	3	1	4	1	7	35	35	77
2	2	3	2	7	1	1	2	1	5	35	35	75
1	1	3	4	5	1	3	1	1	2	28	28	58
2	1	2	4	5	2	1	2	1	3	28	28	59
1	3	3	4	4	3	1	4	1	5	28	28	61
1	2	3	4	6	2	1	3	1	3	29	28	60
1	2	4	4	5	2	1	3	1	5	35	35	75
2	1	3	4	4	1	2	2	1	5	35	35	75
1	1	3	4	4	1	1	2	1	5	35	35	75
1	2	3	4	5	2	1	3	1	6	35	35	76
2	1	3	4	4	1	2	1	1	4	28	34	66
1	2	3	4	5	2	1	3	1	7	32	35	74
2	1	2	4	5	1	3	1	1	5	27	28	60
2	2	3	4	5	1	1	3	1	5	28	28	61
2	1	2	4	5	1	1	1	2	4	28	28	60
2	1	3	4	7	1	3	1	2	4	33	35	72
1	1	3	4	3	1	3	1	2	4	35	33	72
1	2	3	4	5	2	1	3	1	6	35	35	76
2	2	3	4	7	1	2	3	1	4	27	28	59
2	2	3	4	3	2	3	3	1	5	29	30	64
1	2	3	4	5	2	1	4	1	4	25	28	57
1	1	2	4	5	1	1	1	1	4	35	35	74
2	1	2	4	7	1	1	1	1	6	29	28	63
2	1	2	4	6	1	3	1	1	5	35	35	75
1	1	3	4	5	1	1	2	1	5	34	35	74
2	2	3	4	7	1	1	3	1	6	35	33	74
2	1	3	4	3	1	3	3	1	6	34	35	75
2	2	3	4	5	2	2	3	1	4	33	28	65
2	2	3	4	3	2	3	3	2	6	35	35	76
2	2	3	4	5	2	2	3	1	3	35	35	73
2	1	3	4	1	1	2	2	1	6	35	35	76
2	1	2	4	7	1	3	1	1	3	27	23	53
2	1	3	4	5	1	1	2	1	5	35	35	75
2	1	2	4	4	1	2	2	1	4	34	35	73
2	3	2	4	1	3	2	3	1	6	35	35	76
1	1	2	4	5	1	1	1	1	6	30	28	64
1	2	3	4	5	1	1	3	2	5	35	35	75
2	2	3	4	4	1	2	3	1	4	35	35	74
2	1	2	4	5	1	3	1	1	5	35	35	75
2	1	3	4	7	1	1	3	1	6	34	29	69
1	1	3	4	5	1	3	1	1	5	31	34	70
2	1	3	4	3	1	3	3	1	4	35	35	74
2	1	2	4	5	1	2	2	2	4	28	28	60
2	1	3	4	1	1	2	3	1	6	35	35	76
2	2	3	4	1	2	2	3	1	6	35	34	75
2	1	2	4	7	1	3	1	1	4	28	28	60
2	2	3	4	4	2	2	3	1	5	28	27	60
1	3	3	4	5	2	1	4	1	5	33	35	73
2	1	2	4	5	1	1	2	1	5	34	35	74
2	1	3	4	7	1	1	2	1	4	35	35	74
2	1	3	4	4	1	2	2	1	4	35	35	74
2	2	3	4	2	2	2	3	1	7	34	34	75
1	3	3	4	5	3	1	4	1	5	28	28	61
2	1	2	4	5	1	2	2	2	6	29	28	63
2	2	3	4	1	2	2	3	1	5	32	29	66
2	2	3	4	5	2	2	3	1	6	35	34	75
1	3	3	4	7	2	1	4	1	5	28	28	61
2	1	3	4	5	1	1	3	1	5	35	35	75
1	1	2	4	5	1	3	1	1	3	29	34	66
1	2	3	4	3	1	3	2	1	5	32	30	67
2	1	3	4	5	1	2	2	1	5	33	34	72
1	3	3	4	3	3	3	4	2	5	34	35	74
1	2	3	4	5	1	1	3	1	5	31	35	71
1	3	1	4	1	3	1	2	1	6	26	28	60
1	1	2	3	5	1	1	1	1	4	32	32	68
2	1	3	4	6	1	1	2	2	5	35	35	75
2	1	3	4	5	1	1	1	1	5	29	28	62
1	3	3	4	7	3	1	4	1	5	26	33	64
1	1	3	4	5	1	1	2	1	6	35	35	76
1	2	3	4	1	2	1	3	1	5	28	28	61
2	1	3	4	2	1	1	1	2	7	25	27	59
2	1	3	4	7	1	1	3	1	4	33	34	71
1	1	3	4	7	1	1	2	1	4	35	35	74
2	1	2	4	5	1	1	1	1	4	28	28	60
1	3	3	4	1	2	1	4	1	7	29	28	64
2	2	3	4	3	2	3	4	1	4	35	35	74
2	1	3	4	1	1	1	2	1	5	27	28	60
2	1	2	4	1	1	2	2	1	6	33	32	71
1	2	3	4	5	2	1	3	1	4	26	28	58
1	2	3	4	6	2	1	3	1	5	35	35	75
2	1	3	4	5	1	2	2	1	5	35	35	75
2	1	2	4	3	1	3	1	1	5	33	35	73
2	1	2	4	7	1	3	1	2	5	35	35	75
1	3	3	4	5	2	1	2	1	5	35	35	75
2	2	3	4	5	1	2	3	1	5	35	35	75
1	3	2	4	4	3	1	4	1	6	34	35	75
2	1	2	4	5	1	1	1	1	6	35	35	76
2	3	3	3	5	3	1	4	1	6	32	32	70
1	3	2	4	6	3	1	3	1	5	35	35	75
1	1	3	4	5	1	1	2	1	5	34	35	74
2	3	1	4	7	3	1	3	2	4	35	35	74
1	1	3	4	2	1	1	2	1	7	35	35	77
2	1	3	4	7	1	2	2	2	6	28	28	62
1	2	3	4	7	2	1	2	1	3	28	28	59
2	2	3	4	1	2	1	3	1	2	35	35	72
2	1	3	4	7	1	2	2	2	1	35	35	71
2	2	3	4	6	2	2	3	1	5	28	28	61
2	1	3	4	5	1	2	2	1	5	28	28	61
2	2	3	4	3	1	2	3	1	7	35	35	77
2	1	2	4	7	1	2	2	1	5	34	35	74
1	2	3	4	2	1	1	3	1	7	35	35	77
2	1	3	4	5	1	1	1	1	5	33	35	73
2	1	1	4	7	1	3	1	2	6	28	28	62
2	1	3	3	5	1	1	1	2	6	35	35	76
2	1	3	4	5	1	1	1	2	5	35	35	75
1	3	3	4	5	2	1	4	1	6	28	28	62
2	1	3	4	5	1	2	2	1	5	35	35	75
2	1	3	3	5	1	1	2	1	5	33	35	73
2	2	3	4	7	2	1	3	2	4	35	35	74
1	2	3	3	5	2	1	4	1	4	35	35	74
1	2	3	4	5	2	1	3	1	7	35	35	77
1	2	3	4	7	2	3	4	2	5	28	28	61
1	1	3	4	5	1	1	2	1	4	35	35	74
2	3	3	4	7	2	1	3	2	3	26	28	57
1	1	3	4	5	1	1	2	1	5	28	28	61
2	2	3	4	5	1	2	3	1	6	35	35	76
2	1	3	4	5	1	2	2	1	5	28	28	61
1	1	3	4	3	1	3	3	1	6	35	35	76
2	2	3	4	7	2	1	3	1	6	35	35	76
1	1	3	4	3	1	3	2	1	4	28	28	60
2	1	1	4	7	1	2	1	2	5	27	28	60
1	3	3	3	5	3	1	3	1	7	35	35	77
2	2	3	4	5	1	2	2	1	4	32	33	69
2	2	2	4	7	2	3	2	2	5	35	35	75
2	1	3	4	5	1	2	2	1	5	34	35	74
2	2	3	4	7	1	3	2	2	6	35	35	76
1	2	4	4	5	1	1	3	1	4	28	28	60
1	2	4	4	5	1	1	3	1	7	28	28	63
2	2	3	1	5	2	2	3	1	3	35	35	73
2	1	3	4	1	1	2	2	1	6	33	33	72
1	1	3	4	7	1	3	2	1	6	28	32	66
2	2	3	4	5	1	2	3	1	6	35	35	76
2	2	3	4	3	1	3	3	2	3	31	31	65
1	3	3	4	3	2	3	4	1	4	28	26	58
2	1	2	4	5	1	2	1	1	4	35	35	74
1	2	3	4	6	2	1	3	1	4	34	34	72
2	1	3	4	1	1	1	2	1	6	34	34	74
2	1	3	4	7	1	3	2	1	5	7	7	19
1	2	4	3	5	1	1	2	1	3	35	35	73
2	1	3	4	5	1	1	1	1	4	35	35	74
2	1	3	3	3	1	3	2	1	5	7	7	19
1	1	3	4	4	1	2	2	1	4	35	35	74
1	1	1	4	5	1	2	1	2	5	28	28	61
2	1	3	4	5	1	2	2	1	7	35	35	77
2	2	3	4	7	2	2	3	1	4	32	35	71
2	2	3	4	5	2	1	4	1	4	35	34	73
2	1	3	4	5	1	2	2	1	4	28	28	60
1	3	1	4	7	3	3	3	1	4	28	28	60
1	2	3	4	7	2	1	4	1	5	34	35	74
1	3	2	4	5	3	1	3	1	6	28	28	62
2	3	3	4	5	3	1	3	1	3	28	32	63
1	1	3	4	4	1	1	1	1	4	34	35	73
1	2	3	4	7	1	1	3	1	5	28	28	61
2	1	3	4	5	1	2	2	1	7	33	34	74
1	1	2	4	3	1	3	2	2	6	35	35	76
2	3	3	4	5	2	2	3	1	4	32	28	64
2	2	3	4	5	2	2	3	1	5	35	29	69
1	1	3	4	1	1	1	2	1	6	34	32	72
2	1	2	4	5	1	2	2	1	7	34	32	73
2	2	3	4	5	1	2	2	1	3	35	35	73
1	2	3	4	7	1	1	3	1	4	34	34	72
2	1	4	4	5	1	1	2	1	5	28	28	61
2	1	1	4	7	1	2	1	1	4	27	28	59
2	1	1	4	7	1	2	1	1	5	31	28	64
1	3	3	4	6	2	1	4	2	4	26	27	57
2	2	3	3	5	1	1	2	1	7	35	35	77
1	1	3	4	5	1	1	1	2	4	35	35	74
1	3	3	4	6	2	1	4	1	6	26	28	60
2	3	3	4	5	2	1	4	1	6	35	35	76
2	3	3	4	1	3	1	3	1	6	28	28	62
2	1	3	3	5	1	3	1	1	7	35	35	77
2	1	3	4	5	1	1	2	1	5	30	32	67
2	3	3	4	4	3	2	4	1	4	35	35	74
2	1	3	4	7	1	1	1	1	7	35	35	77
2	2	3	4	7	1	1	2	1	5	35	35	75
2	3	2	4	2	3	2	4	1	6	28	29	63
1	3	2	4	3	2	3	2	1	6	31	32	69
2	1	4	4	4	1	2	2	2	6	30	28	64
2	2	2	4	4	2	2	3	1	2	35	35	72
2	1	3	4	4	1	2	2	2	5	19	29	53
1	2	4	4	7	1	1	3	2	3	28	28	59
2	2	3	4	4	2	2	3	1	5	35	35	75
1	1	3	4	4	1	2	2	1	3	35	35	73
2	2	3	4	1	2	1	4	1	7	35	35	77
2	2	4	4	6	1	1	2	1	2	35	35	72
2	1	3	4	6	1	2	1	1	5	28	28	61
1	2	4	4	4	1	1	3	2	6	27	28	61
2	2	4	4	4	1	1	3	1	3	28	28	59
1	1	4	4	5	1	1	2	2	4	28	28	60
1	2	4	4	4	1	1	3	1	3	35	35	73
2	2	3	4	4	2	2	3	1	3	35	35	73
2	2	3	4	5	1	2	2	1	3	31	29	63
2	2	3	4	4	2	2	3	2	3	18	26	47
2	3	3	4	4	3	2	4	1	4	35	35	74
1	2	4	4	2	1	1	3	1	6	35	35	76
1	2	4	4	5	1	1	3	1	4	35	35	74
2	2	3	4	4	1	1	3	2	4	29	32	65
1	1	4	4	4	1	1	2	2	6	35	32	73
1	2	3	4	5	2	1	3	1	6	33	34	73
1	3	3	4	6	2	1	4	2	5	28	28	61
2	1	3	4	4	1	2	2	1	6	35	35	76
1	2	4	4	4	1	1	2	1	3	35	35	73
2	2	4	4	5	1	1	3	1	5	35	35	75
2	1	4	4	5	1	1	4	1	7	35	35	77
1	2	4	4	4	2	1	4	2	5	32	35	72
1	1	4	4	6	1	1	2	1	7	28	28	63
2	2	3	4	4	2	2	3	1	4	34	34	72
1	1	2	4	4	1	2	2	1	5	28	28	61
2	1	4	4	7	1	1	2	2	6	35	35	76
1	1	3	4	4	1	2	3	1	4	31	27	62
1	2	3	4	4	1	1	3	2	6	30	35	71
2	3	3	4	6	2	2	3	2	5	32	28	65
2	1	4	4	6	1	1	2	1	4	35	31	70
1	2	3	4	4	2	1	3	1	4	35	35	74
1	2	3	4	4	2	1	3	1	5	35	35	75
2	1	3	4	6	1	1	3	1	6	35	35	76
1	1	2	4	5	1	2	2	2	4	30	27	61
2	2	4	4	1	1	1	3	1	6	35	35	76
2	1	4	4	5	1	1	2	2	4	35	34	73
2	1	4	4	3	1	3	3	2	4	33	35	72
2	2	3	4	4	2	2	3	1	4	35	35	74
1	1	4	4	4	1	1	2	1	4	32	28	64
1	1	4	4	6	1	1	2	2	4	31	35	70
2	3	3	4	5	2	2	4	1	7	35	35	77
1	3	4	4	1	3	1	4	1	7	31	31	69
1	1	4	4	4	1	1	2	1	5	33	30	68
2	2	3	4	4	1	1	2	1	5	35	35	75
2	1	4	4	5	1	1	2	1	5	35	35	75
1	2	3	4	1	2	1	4	1	7	31	35	73
1	2	3	4	4	2	2	4	1	3	29	28	60
2	2	4	4	6	1	1	2	1	7	30	31	68
1	2	3	4	4	2	1	3	1	5	33	34	72
2	3	3	4	4	2	2	3	1	5	33	30	68
2	2	3	4	1	2	1	3	1	6	33	35	74
1	2	3	4	4	1	1	2	2	5	31	34	70
1	3	3	4	4	3	1	4	1	6	28	28	62
2	3	2	4	4	3	2	3	1	2	35	35	72
1	3	4	4	1	2	1	4	2	7	35	35	77
1	3	4	4	1	2	1	4	1	7	32	28	67
1	3	3	4	6	3	1	4	1	8	31	34	73
2	2	3	4	4	2	1	3	1	5	30	29	64
2	2	4	4	4	2	1	3	1	4	28	32	64
2	2	4	4	6	1	1	2	1	5	29	35	69
2	2	4	4	1	2	1	4	1	8	33	33	74
1	3	3	4	6	3	1	4	1	8	33	33	74
1	3	4	4	4	2	1	4	2	4	35	35	74
2	1	3	4	4	1	2	2	2	5	34	35	74
2	3	4	4	5	3	1	4	1	6	31	33	70
1	3	4	4	7	2	1	4	1	8	21	33	62
2	3	3	4	4	3	2	3	1	4	28	26	58
2	1	4	4	6	1	1	2	1	4	28	30	62
1	1	4	4	5	1	1	2	1	7	27	30	64
1	3	3	4	1	3	1	4	1	6	25	26	57
1	3	3	4	5	3	1	3	1	5	26	28	59
2	2	3	4	4	1	2	3	1	5	31	33	69
2	2	4	4	6	2	1	4	1	5	35	35	75
1	2	2	3	5	2	1	2	2	7	33	35	75
2	2	3	4	4	1	2	3	1	4	31	34	69
2	2	2	4	5	1	1	2	2	4	26	26	56
1	2	3	4	1	1	1	3	1	7	35	35	77
2	2	4	4	1	1	1	3	1	8	30	35	73
1	1	4	4	4	1	1	2	2	6	35	35	76
1	2	3	1	4	1	1	2	2	3	28	28	59
1	3	3	1	5	3	1	3	2	6	35	35	76
1	2	3	1	4	1	1	2	2	5	28	28	61
1	3	2	1	5	3	3	2	1	6	35	35	76
1	3	1	1	5	3	1	1	1	5	28	28	61
2	2	2	1	3	1	2	1	1	4	35	35	74
1	2	3	1	7	1	3	2	2	4	27	26	57
1	3	2	1	7	3	1	3	2	3	28	28	59
1	1	2	1	2	1	1	1	2	3	32	29	64
1	3	1	1	4	3	1	2	1	4	28	28	60
1	3	1	1	6	3	1	1	1	5	28	28	61
2	1	3	1	2	1	3	1	2	6	29	31	66
2	2	3	1	4	1	2	2	1	7	28	28	63
2	1	2	1	6	1	2	2	2	7	33	33	73
2	1	2	1	4	1	2	2	1	4	35	35	74
1	3	1	1	6	3	1	2	1	4	28	28	60
2	3	2	1	6	3	1	3	1	4	28	28	60
1	3	2	1	5	3	3	1	1	4	28	28	60
2	3	2	1	2	3	1	3	1	3	34	35	72
1	3	1	1	4	3	1	1	1	6	28	28	62
2	3	2	1	4	3	1	2	1	5	28	28	61
1	3	1	1	5	3	1	1	2	5	35	35	75
1	3	1	1	4	3	1	1	1	4	28	28	60
2	3	3	1	4	3	1	4	1	4	34	35	73
2	3	1	1	5	3	3	1	2	4	28	28	60
1	3	1	1	5	1	1	1	2	4	28	28	60
2	3	1	1	5	3	1	2	1	5	28	28	61
1	3	2	1	5	3	1	3	2	7	29	28	64
1	3	2	1	5	3	1	2	1	5	35	35	75
1	3	2	1	7	3	1	2	1	6	28	28	62
2	3	2	1	5	3	1	2	2	5	28	28	61
1	3	1	1	2	3	1	1	1	6	28	26	60
1	3	1	1	5	3	1	2	1	6	30	28	64
2	3	1	1	6	3	1	2	2	5	35	35	75
1	3	1	1	5	3	1	1	1	6	30	28	64
2	1	2	1	5	1	2	1	1	6	35	35	76
2	1	2	1	5	1	2	1	1	6	34	35	75
2	3	3	1	4	3	1	4	2	4	28	28	60
1	1	3	1	4	1	1	2	1	5	35	35	75
2	3	3	1	4	3	1	4	2	3	28	28	59
2	2	3	1	7	2	2	3	1	2	35	35	72
2	1	3	1	3	1	3	2	2	5	35	35	75
1	3	2	1	7	2	1	2	2	6	28	28	62
2	1	3	1	7	1	3	1	1	6	33	35	74
2	3	3	1	5	2	1	4	1	5	29	27	61
1	3	2	1	7	3	1	1	1	3	33	31	67
2	1	2	1	6	1	2	1	2	5	34	35	74
1	3	3	1	7	3	3	3	1	3	32	31	66
1	3	1	1	7	3	1	1	1	4	26	28	58
1	3	1	1	7	3	3	2	1	5	29	28	62
2	3	3	1	7	2	3	3	1	6	35	35	76
1	3	1	1	5	3	1	2	1	5	31	28	64
1	3	2	1	6	3	3	1	1	5	29	25	59
1	3	2	1	6	3	1	4	1	4	26	27	57
2	3	2	1	6	3	1	2	1	4	35	35	74
1	3	2	1	6	3	3	2	1	5	35	35	75
2	2	2	1	5	1	2	2	1	5	25	28	58
1	3	1	1	6	3	1	1	1	4	35	35	74
1	3	1	1	7	3	1	1	1	4	28	30	62
2	2	2	1	7	1	3	2	2	5	25	30	60
1	3	1	1	7	3	3	1	1	4	28	28	60
1	3	3	1	5	3	1	4	1	5	28	28	61
1	3	1	1	7	3	3	2	2	4	26	28	58
1	3	1	1	7	3	3	2	1	6	30	26	62
1	3	2	1	2	2	3	2	1	6	28	27	61
1	3	2	1	7	3	1	2	1	5	28	28	61
1	3	1	1	7	3	1	1	1	3	30	28	61
2	2	1	1	4	2	2	1	1	5	35	35	75
1	3	1	1	7	3	1	2	1	8	35	35	78
2	3	2	1	5	3	2	2	1	6	35	35	76
2	2	1	1	3	2	3	3	1	7	28	28	63
2	3	1	3	2	3	3	4	1	5	34	35	74
2	2	3	1	7	2	3	3	1	8	35	35	78
1	2	2	1	4	2	3	2	1	8	28	28	64
2	3	1	3	4	3	3	2	1	5	29	35	69
1	2	3	3	5	1	1	3	1	6	35	35	76
1	3	1	1	5	3	1	2	2	6	28	28	62
2	2	3	1	6	2	2	3	1	5	32	31	68
2	1	2	1	6	1	1	1	1	6	34	35	75
1	2	3	3	7	2	1	2	1	6	35	35	76
1	3	2	1	7	3	1	2	1	7	35	35	77
1	3	2	1	2	3	1	2	1	7	35	32	74
1	3	1	1	5	3	3	2	1	6	28	28	62
2	3	1	1	6	3	1	3	1	6	29	30	65
1	3	2	1	5	3	1	3	1	7	35	32	74
2	2	3	1	5	1	1	2	1	6	28	27	61
1	3	3	1	4	3	1	3	1	6	28	28	62
2	2	3	1	6	2	2	3	1	6	34	34	74
2	3	1	1	6	3	1	2	1	5	27	28	60
1	3	2	1	7	2	1	2	1	7	35	35	77
1	3	2	1	6	3	3	2	1	6	28	28	62
2	3	3	3	2	3	2	4	1	5	32	34	71
2	2	2	1	5	2	2	3	1	5	30	35	70
1	3	2	1	6	3	1	1	1	4	35	32	71
2	2	2	1	5	1	2	2	1	7	28	31	66
2	1	2	1	5	1	2	2	1	7	32	28	67
2	3	1	3	2	3	2	4	1	5	31	29	65
1	1	2	1	6	1	1	1	1	6	35	35	76
1	3	3	1	6	2	1	3	1	5	28	28	61
2	2	2	1	6	2	2	3	1	6	35	35	76
1	3	1	1	5	3	1	1	1	5	28	26	59
1	3	1	3	6	3	1	3	1	8	27	26	61
2	3	3	3	6	1	1	3	1	4	28	28	60
1	2	3	1	6	2	1	2	1	4	35	35	74
1	2	3	1	5	2	1	4	1	4	32	34	70
1	3	3	3	5	3	1	3	1	4	35	35	74
1	2	3	3	5	1	1	3	1	4	35	35	74
2	3	2	1	4	3	1	3	1	6	29	28	63
1	2	3	3	4	1	2	2	1	4	35	35	74
2	2	3	3	5	2	2	3	1	5	32	27	64
1	3	3	1	5	3	1	3	1	6	29	31	66
2	1	2	1	6	1	2	1	2	5	35	30	70
1	2	3	3	6	2	1	4	1	6	29	29	64
2	1	3	3	5	1	2	2	1	5	30	28	63
1	3	2	1	5	3	1	2	2	3	35	35	73
1	3	1	1	4	3	1	2	1	5	30	28	63
1	3	2	1	5	3	1	2	1	4	35	35	74
1	3	1	1	4	2	1	2	1	5	27	29	61
2	1	2	3	5	1	2	2	2	5	35	35	75
1	3	2	1	4	3	1	1	1	5	27	28	60
1	1	3	1	6	1	1	2	1	4	35	35	74
2	2	3	3	6	2	2	3	1	4	29	34	67
1	2	3	3	7	2	1	4	1	6	35	35	76
1	1	3	1	4	1	1	1	1	4	35	35	74
1	3	1	1	6	3	1	1	1	5	28	28	61
2	2	3	3	5	2	2	4	1	3	26	28	57
2	2	2	3	6	2	2	3	1	3	29	33	65
2	3	1	1	7	3	3	2	1	5	35	35	75
2	1	2	1	5	1	2	1	2	5	30	33	68
1	3	2	1	4	3	1	1	1	5	27	28	60
1	2	3	3	5	2	1	3	1	4	35	35	74
1	3	1	1	5	3	1	2	1	5	27	29	61
1	3	2	1	5	3	1	2	1	6	33	35	74
1	3	1	1	6	3	1	1	2	5	31	28	64
1	3	2	1	7	3	1	2	1	6	35	35	76
2	1	3	1	7	1	2	2	1	4	35	33	72
1	1	2	1	2	1	2	2	2	4	35	34	73
1	1	3	2	7	1	1	1	2	3	28	28	59
2	1	3	2	2	1	2	1	2	7	35	35	77
1	2	3	2	7	1	1	3	2	3	24	28	55
1	1	3	2	2	1	1	3	1	6	35	35	76
2	1	3	1	7	1	2	2	2	4	35	35	74
1	1	3	2	2	1	1	1	2	5	28	26	59
1	1	3	2	7	1	1	1	2	6	31	32	69
2	3	3	2	6	3	1	4	1	7	28	28	63
1	3	3	2	3	3	3	4	1	6	29	28	63
1	3	3	2	2	3	3	3	2	4	29	31	64
1	2	3	2	7	2	1	3	2	8	26	28	62
2	3	3	2	7	3	3	3	2	6	28	26	60
1	3	3	2	7	3	1	3	1	6	31	34	71
1	2	3	2	3	2	3	2	1	6	35	35	76
2	2	3	2	7	1	3	1	1	5	28	27	60
1	3	2	2	1	3	1	3	1	7	28	28	63
2	3	2	2	7	3	2	3	1	5	28	27	60
2	3	2	2	2	3	2	3	2	7	32	35	74
1	1	3	2	2	1	1	3	1	5	34	34	73
2	3	3	2	6	3	2	3	2	5	35	33	73
2	1	3	2	3	1	3	2	1	3	31	25	59
1	3	2	2	2	2	3	1	1	6	33	34	73
1	1	3	2	2	1	1	1	2	7	35	35	77
1	3	3	2	7	3	1	3	2	4	34	34	72
2	3	3	2	7	3	2	3	2	5	28	28	61
2	2	3	4	5	2	2	3	1	2	26	28	56
2	2	3	4	4	2	2	3	1	5	35	35	75
2	1	1	4	5	1	2	2	1	2	20	23	45
2	1	2	4	5	1	2	2	1	3	35	35	73
1	1	2	4	4	1	2	1	1	4	28	28	60
2	1	2	4	5	1	2	2	1	3	22	21	46
2	1	3	4	5	1	2	2	1	5	35	35	75
2	1	3	3	6	1	1	1	1	5	28	28	61
1	2	3	4	5	2	1	3	2	4	35	35	74
1	1	2	4	4	1	2	2	1	6	34	35	75
2	2	3	4	5	2	2	3	1	4	35	35	74
1	1	3	4	6	1	1	1	2	5	35	35	75
2	1	3	3	7	1	2	2	2	5	35	35	75
2	2	3	4	4	2	2	3	2	4	28	28	60
1	3	3	4	4	3	1	3	1	5	35	35	75
2	1	2	4	5	1	2	2	1	2	35	35	72
1	1	3	4	4	1	2	1	1	4	28	28	60
2	2	3	4	3	2	3	4	2	3	28	28	59
2	1	2	4	5	1	2	2	1	5	27	28	60
1	2	3	4	3	2	3	3	1	6	28	28	62
2	2	3	4	5	2	1	3	2	7	26	28	61
1	2	3	4	3	2	3	4	2	6	35	35	76
1	1	3	4	7	1	1	2	1	5	35	35	75
2	1	3	4	3	1	3	2	2	6	35	35	76
2	1	3	4	3	1	3	3	2	6	35	35	76
1	2	3	4	4	1	1	2	1	4	35	35	74
2	2	3	4	7	1	2	2	2	4	28	28	60
2	2	3	4	5	2	1	4	1	6	28	33	67
2	3	1	3	5	2	2	4	1	6	35	35	76
1	3	4	4	3	2	3	4	1	3	28	28	59
1	2	4	4	5	2	1	4	1	7	28	28	63
2	1	2	4	7	1	2	2	1	3	34	35	72
2	1	3	4	3	1	3	2	2	6	28	28	62
1	3	2	4	2	3	3	1	1	6	35	35	76
1	3	3	4	3	3	3	4	2	4	28	28	60
2	2	3	4	5	1	2	2	1	5	34	33	72
2	1	3	4	3	1	3	2	2	7	31	32	70
2	1	3	4	5	1	1	2	1	5	31	28	64
2	1	3	4	5	1	2	2	1	3	31	33	67
2	2	3	1	4	2	2	2	1	4	28	27	59
2	2	3	4	5	1	2	3	1	5	32	32	69
2	1	2	4	5	1	2	2	1	3	31	33	67
1	2	3	4	5	1	1	3	1	7	28	31	66
1	1	3	4	5	1	1	2	1	4	35	31	70
1	3	3	4	7	3	1	4	1	3	27	27	57
2	1	3	4	5	1	2	2	1	2	32	34	68
2	2	3	4	2	1	3	3	1	6	31	32	69
1	3	4	4	5	2	1	4	1	5	29	28	62
2	3	2	4	5	3	2	3	1	4	34	35	73
2	3	3	4	5	3	2	4	1	6	35	34	75
2	2	3	4	5	1	2	2	1	5	35	35	75
1	1	3	4	5	1	1	2	2	6	28	28	62
1	3	3	4	5	3	1	4	1	6	28	28	62
2	2	3	4	5	2	2	3	1	4	28	26	58
2	3	3	4	4	2	3	4	1	5	35	35	75
1	3	3	4	3	3	3	4	1	6	31	30	67
2	3	3	4	5	3	2	4	1	5	35	35	75
2	3	3	4	4	3	2	4	1	5	35	35	75
1	2	3	4	7	2	1	3	2	5	35	35	75
1	1	3	4	3	1	3	2	2	5	35	35	75
1	2	3	4	5	2	1	4	2	5	28	28	61
2	1	3	3	5	1	2	2	2	4	29	32	65
2	3	2	3	5	2	1	3	2	4	34	35	73
2	1	2	4	7	1	2	1	1	6	28	34	68
1	1	2	4	4	1	2	2	2	6	35	35	76
1	2	3	4	5	2	1	3	1	6	35	35	76
2	2	3	4	1	1	2	3	1	7	26	32	65
2	3	3	4	1	3	2	4	1	7	34	34	75
2	1	3	1	5	1	2	1	2	1	27	28	56
2	1	3	4	7	1	2	2	2	4	34	31	69
2	1	2	4	1	1	2	2	1	6	30	32	68
2	1	3	3	7	1	3	2	1	7	35	35	77
1	3	3	4	1	2	1	4	1	8	31	29	68
2	2	3	4	7	2	3	4	1	3	28	28	59
2	2	3	4	1	1	2	3	1	7	32	30	69
2	3	3	4	3	3	3	4	1	6	32	34	72
2	1	3	4	1	1	1	2	1	6	32	34	72
2	3	3	4	1	2	2	3	1	7	33	33	73
2	2	3	4	1	2	1	4	1	7	32	29	68
2	2	3	4	1	2	1	3	1	7	33	34	74
2	2	3	4	3	2	3	4	2	6	34	35	75
1	2	3	4	5	1	1	2	1	6	35	35	76
2	3	3	4	5	2	2	4	1	6	35	35	76
2	1	4	3	5	1	1	2	2	1	27	34	62
2	2	3	3	6	2	2	3	2	4	28	28	60
2	3	3	3	6	3	2	4	2	7	28	28	63
1	1	2	3	6	1	2	2	2	3	35	35	73
2	2	2	3	7	1	2	3	1	4	35	35	74
2	2	3	3	6	2	2	3	1	7	35	35	77
2	2	3	3	2	2	2	3	1	5	35	35	75
2	1	3	3	3	1	3	2	1	6	35	35	76
2	2	3	3	5	2	2	3	1	4	33	30	67
2	2	3	3	7	2	2	3	1	6	35	35	76
2	1	2	3	6	1	2	2	2	6	28	28	62
2	2	3	3	7	1	2	3	2	2	28	28	58
2	1	3	3	7	1	2	2	2	2	35	35	72
1	2	3	3	7	2	3	4	2	4	28	28	60
2	1	2	3	5	1	2	1	2	6	28	28	62
2	2	3	3	7	2	2	3	2	5	26	31	62
2	1	3	3	3	1	3	2	2	2	35	35	72
2	2	2	3	6	2	2	3	2	5	29	32	66
2	1	3	3	6	1	2	3	1	5	30	29	64
2	2	3	3	5	2	2	3	1	3	35	35	73
2	2	3	3	6	2	2	3	2	4	34	31	69
2	1	4	3	6	1	1	2	1	3	35	34	72
2	2	3	3	6	1	3	2	1	3	34	34	71
2	2	3	3	6	2	2	3	1	4	35	35	74
2	1	3	3	6	1	2	2	1	6	35	35	76
2	2	3	3	5	2	2	3	2	4	32	34	70
1	2	3	3	2	2	3	3	1	5	35	35	75
2	2	3	3	7	2	2	4	1	4	35	34	73
2	2	3	3	6	2	2	3	1	4	34	35	73
2	1	2	3	6	1	2	1	1	5	35	35	75
1	2	3	3	6	2	1	3	1	6	28	28	62
2	3	3	3	5	2	2	3	1	4	28	28	60
2	1	2	3	6	1	2	2	2	5	31	29	65
2	3	3	3	2	3	2	3	1	4	27	27	58
2	3	1	3	7	1	2	2	1	4	35	35	74
2	1	2	3	5	1	2	1	1	3	28	28	59
2	2	3	3	7	2	2	3	2	4	29	27	60
1	2	3	3	7	1	3	3	1	6	35	35	76
2	2	3	3	3	2	3	4	2	5	33	35	73
2	1	3	3	6	1	2	3	2	6	29	35	70
1	2	3	3	5	1	1	2	1	5	35	35	75
2	1	3	3	6	1	2	2	2	4	28	28	60
2	2	3	3	4	2	1	3	1	5	35	35	75
2	2	2	3	6	2	2	3	1	5	32	30	67
2	1	2	3	6	1	2	2	2	5	35	31	71
2	1	2	3	7	1	2	2	1	5	30	29	64
1	3	2	3	6	3	1	3	1	4	26	28	58
2	2	3	3	7	3	2	3	1	4	30	30	64
2	2	3	3	7	2	2	3	2	6	34	33	73
2	2	3	3	7	2	2	2	2	5	27	27	59
2	2	3	3	7	2	2	3	1	6	27	27	60
1	1	3	3	1	1	1	2	1	6	28	28	62
2	1	3	3	6	1	1	2	2	5	35	35	75
2	1	3	3	6	1	2	2	2	7	33	34	74
2	2	3	3	6	1	2	2	2	7	34	34	75
2	2	3	3	6	1	2	3	1	6	30	32	68
2	3	3	3	2	2	2	3	1	5	35	30	70
2	1	3	3	4	1	2	2	2	4	28	25	57
2	2	3	3	4	2	2	3	1	4	35	35	74
1	2	3	3	5	1	1	3	1	4	29	27	60
2	3	3	3	3	3	3	4	1	6	35	35	76
2	3	3	3	3	3	3	4	2	4	32	34	70
2	1	3	3	6	1	2	2	1	6	27	28	61
2	1	2	3	7	1	2	2	2	5	28	28	61
2	2	3	3	7	1	2	3	1	5	26	28	59
2	3	2	3	3	3	3	3	1	6	35	35	76
2	2	3	3	7	2	2	3	2	5	28	28	61
2	1	3	3	7	1	2	2	2	5	28	30	63
2	1	2	3	7	1	2	2	1	5	28	28	61
2	3	3	3	6	3	2	4	1	5	35	35	75
2	2	3	3	4	1	2	3	1	7	28	28	63
1	1	2	3	7	1	1	1	2	6	35	33	74
2	1	3	3	7	1	2	2	1	4	33	33	70
2	3	3	3	5	2	2	4	1	5	27	26	58
2	3	3	3	5	2	2	3	1	4	32	34	70
2	1	3	3	4	1	2	2	1	7	35	35	77
2	2	3	3	5	2	2	3	1	5	35	35	75
1	2	3	3	7	1	1	2	1	6	28	28	62
2	1	3	3	5	1	2	2	1	5	35	35	75
2	2	3	3	4	2	2	3	1	6	30	33	69
2	2	3	3	6	2	2	3	1	4	35	35	74
2	2	3	3	4	2	2	3	1	7	34	35	76
2	2	3	3	6	2	2	3	1	4	35	35	74
2	3	3	3	7	2	2	4	1	6	28	30	64
2	2	3	3	7	2	2	3	1	6	28	28	62
1	2	3	1	7	2	1	3	2	6	16	26	48
1	3	3	1	7	3	3	4	2	8	35	35	78
2	3	2	1	5	3	1	2	2	4	35	35	74
1	3	1	1	6	2	1	2	2	4	35	35	74
2	3	2	1	4	3	1	2	1	4	27	28	59
2	2	3	1	5	1	2	2	1	5	35	35	75
1	3	2	1	5	3	1	3	1	4	30	30	64
1	3	2	1	5	3	1	3	1	6	34	35	75
1	3	1	1	6	3	3	2	1	5	35	35	75
2	1	2	1	3	1	3	2	1	5	34	34	73
2	2	2	1	6	1	2	2	2	5	34	35	74
1	3	2	1	6	3	1	3	1	5	28	28	61
1	3	1	1	6	3	1	2	2	5	35	35	75
1	3	2	1	5	3	1	2	1	4	34	33	71
2	3	2	1	6	3	1	2	1	5	35	35	75
2	2	2	1	6	1	2	2	2	5	35	35	75
2	3	2	1	6	2	1	2	1	5	35	35	75
2	3	1	1	7	1	3	1	2	4	28	28	60
2	3	3	1	4	2	1	2	1	4	28	29	61
1	3	3	1	6	3	1	2	1	4	34	32	70
1	3	2	1	2	3	1	2	2	5	35	35	75
2	3	1	1	6	1	3	1	2	4	32	31	67
1	3	1	1	6	3	3	3	1	6	35	35	76
2	3	2	1	6	3	1	1	1	3	32	33	68
1	3	2	1	5	3	1	2	2	4	35	35	74
1	3	3	1	5	2	1	2	1	5	33	34	72
1	3	3	1	5	3	1	3	1	5	28	28	61
1	3	2	1	5	3	1	1	1	5	35	35	75
2	3	2	1	5	3	1	1	2	5	30	30	65
1	3	2	1	4	3	1	2	1	4	35	35	74
1	3	2	1	6	3	3	1	1	4	35	35	74
1	3	1	1	6	3	1	2	1	5	35	35	75
1	3	2	1	6	3	1	2	1	5	35	35	75
2	3	1	1	3	1	1	1	2	5	26	30	61
